# Supplementary material for: Predicting variant deleteriousness in non-human species: applying the CADD approach in mouse
Source: BMC Bioinformatics. 2018 Oct 12;19:373. doi: 10.1186/s12859-018-2337-5 (PMC6186050; doi:10.1186/s12859-018-2337-5)
Supplement: Supplementary file 2 — Annotation Overview. Excel sheet containing all human and mouse annotations which were used to generate features for model training. (XLSX 16 kb) [file 12859_2018_2337_MOESM2_ESM.xlsx]

## Sheet: Sheet1
Table of features used in hCADD, mCADD and hCADD*. Green indicates availabilityof a feature,
red the lack of that feature. Features with a teal background are only available for transcribed-/coding regions.
Features which are encapsulated are also appearing as feature combinations with the 15 VEP consequences in the data sets
		hCADD(1000)	mCADD(931)	hCADD*(901)
Ref	factor				Reference allele
Alt	factor				Observed allele
isTv	bool				Is transversion?
Consequence	factor				VEP Consequence
GC	num				Percent GC in a window of +/- 75bp
CpG	num				Percent CpG in a window of +/- 75bp
priPhCons	num				Primate PhastCons conservation score (excl. human)
mamPhCons	num				Mammalian PhastCons conservation score (excl. human)
verPhCons	num				Vertebrate PhastCons conservation score (excl. human) / (excl. mouse)
priPhyloP	num				Primate PhyloP score (excl. human)
mamPhyloP	num				Mammalian PhyloP score (excl. human)
verPhyloP	num				Vertebrate PhyloP score (excl. human) / (excl. mouse)
gPhyloP	num				Glire PhyloP score (excl. mouse)
euaPhyloP	num				Euarchontoglire PhyloP score (excl. mouse)
plaPhyloP	num				Placental PhyloP score (excl. mouse)
gPhCons	num				Glire PhastCons score (excl. mouse)
euaPhCons	num				Euarchontoglire PhastCons score (excl. mouse)
plaPhCons	num				Placental PhastCons score (excl. mouse)
GerpS	num				Rejected Substitution' score defined by GERP++
GerpN	num				Neutral evolution score defined by GERP++
GerpRS	num				Gerp element score
GerpRSpval	num				Gerp element p-Value
bStatistic	int				Background selection score
mutIndex	num				Genome-wide mutability index
dnaHelT	num				Predicted local DNA structure effect on dnaHelT
dnaMGW	num				Predicted local DNA structure effect on dnaMGW
dnaProT	num				Predicted local DNA structure effect on dnaProT
dnaRoll	num				Predicted local DNA structure effect on dnaRoll
mirSVR-Score	num				Predicted microRNA binding sites mirSVR-Score
mirSVR-E	num				Predicted microRNA binding sites mirSVR-E
mirSVR-Aln	int				Predicted microRNA binding sites mirSVR-Aln
targetScan	int				targetScan
cHmmTssA	num				Proportion of 127 cell types in cHmmTssA state
cHmmTssAFlnk	num				Proportion of 127 cell types in cHmmTssAFlnk state
cHmmTxFlnk	num				Proportion of 127 cell types in cHmmTxFlnk state
cHmmTx	num				Proportion of 127 cell types in cHmmTx state
cHmmTxWk	num				Proportion of 127 cell types in cHmmTxWk state
cHmmEnhG	num				Proportion of 127 cell types in cHmmEnhG state
cHmmEnh	num				Proportion of 127 cell types in cHmmEnh state
cHmmZnfRpts	num				Proportion of 127 cell types in cHmmZnfRpts state
cHmmHet	num				Proportion of 127 cell types in cHmmHet state
cHmmTssBiv	num				Proportion of 127 cell types in cHmmTssBiv state
cHmmBivFlnk	num				Proportion of 127 cell types in cHmmBivFlnk state
cHmmEnhBiv	num				Proportion of 127 cell types in cHmmEnhBiv state
cHmmReprPC	num				Proportion of 127 cell types in cHmmReprPC state
cHmmReprPCWk	num				Proportion of 127 cell types in cHmmReprPCWk state
cHmmQuies	num				Proportion of 127 cell types in cHmmQuies state
1_TxnElon	num				Proportion of 9 cell types in 1_TxnElon (Transcription Elongation)
2_TxnWk	num				Proportion of 9 cell types in 2_TxnWk (Weakly Transcribed)
3_TxnTran	num				Proportion of 9 cell types in 3_TxnTran (Transcriptional Transition)
4_PoEnh	num				Proportion of 9 cell types in 4_PoEnh (Weak/Poised Enhancer)
5_ActProm	num				Proportion of 9 cell types in 5_ActProm (Active Promoter)
6_StrEnh	num				Proportion of 9 cell types in 6_StrEnh (Strong Enhancer)
7_ActProm	num				Proportion of 9 cell types in 7_ActProm (Active Promoter)
8_StrEnh	num				Proportion of 9 cell types in 8_StrEnh (Strong Enhancer)
9_StrEnh	num				Proportion of 9 cell types in 9_StrEnh (Weak/Poised Enhancer)
10_PoEnh	num				Proportion of 9 cell types in 10_PoEnh (Poised Promoter)
11_Repr	num				Proportion of 9 cell types in 11_Repr (Repressed)
12_Heterochr	num				Proportion of 9 cell types in 12_Heterochr (Heterochromatin)
13_Heterochr	num				Proportion of 9 cell types in 13_Heterochr (Heterochromatin)
14_Heterochr	num				Proportion of 9 cell types in 14_Heterochr (Heterochromatin)
15_Insulator	num				Proportion of 9 cell types in 15_Insulator (Insulator)
EncExp/Expression	num				Maximum ENCODE expression value
EncH3K27Ac/H3K27Ac	num				Maximum ENCODE H3K27 acetylation level
EncH3K4Me1/H3K4Me1	num				Maximum ENCODE H3K4 methylation level
EncH3K4Me3/H3K4Me3	num				Maximum ENCODE H3K4 trimethylation level
EncNucleo	num				Maximum of ENCODE Nucelosome position track score
EncOCC	num				ENCODE open chromatin code
EncOCCombPVal	num				ENCODE combined p-Value (PHRED-scale) of Faire, Dnase, polII, CTCF, Myc evidence for open chromatin
EncOCDNasePVal	num				p-Value (PHRED-scale) of Dnase evidence for open chromatin
EncOCFairePVal	num				p-Value (PHRED-scale) of Faire evidence for open chromatin
EncOCpolIIPVal	num				p-Value (PHRED-scale) of polII evidence for open chromatin
EncOCctcfPVal	num				p-Value (PHRED-scale) of CTCF evidence for open chromatin
EncOCmycPVal	num				p-Value (PHRED-scale) of Myc evidence for open chromatin
EncOCDNaseSig/DNAseSig	num				Peak signal for Dnase evidence of open chromatin
EncOCFaireSig	num				Peak signal for Faire evidence of open chromatin
EncOCpolIISig	num				Peak signal for polII evidence of open chromatin
EncOCctcfSig	num				Peak signal for CTCF evidence of open chromatin
EncOCmycSig	num				Peak signal for Myc evidence of open chromatin
Segway	factor				Result of genomic segmentation algorithm
tOverlapMotifs	int				Number of overlapping predicted TF motifs
motifDist	num				Reference minus alternate allele difference in nucleotide frequency within an predicted overlapping motif
motifECount	int				Total number of overlapping motifs
motifEHIPos	bool				Is the position considered highly informative for an overlapping motif by VEP
motifEScoreChng	num				VEP score change for the overlapping motif site
TFBS	int				Number of different overlapping ChIP transcription factor binding sites
TFBSPeaks	int				Number of overlapping ChIP transcription factor binding site
TFBSPeaksMax	int				Maximum value of overlapping ChIP transcription factor binding site peaks across cell types/tissue
minDistTSS	int				Distance to closest Transcribed Sequence Start (TSS)
minDistTSE	int				Distance to closest Transcribed Sequence End (TSE)
cDNApos	int				Base position from transcription start
relcDNApos	num				Relative position in transcript
CDSpos	int				Base position from coding start
relCDSpos	num				Relative position in coding sequence
protPos	int				Amino acid position from coding start
relProtPos	num				Relative position in protein codon
Domain	factor				Domain annotation inferred from VEP annotation (ncoils, tmhmm, sigp, lcompl, ndomain = "other named domain")
Dst2Splice	int				Distance to splice site in 20bp; positive: exonic, negative: intronic
Dst2SplType	factor				Closest splice site is ACCEPTOR or DONOR
oAA	factor				Amino acid of observed variant
nAA	factor				Reference amino acid
Grantham	int				Grantham score: oAA,nAA
PolyPhenCat	factor				PolyPhen category of change
PolyPhenVal	num				PolyPhen score
SIFTcat	factor				SIFT category of change
SIFTval	num				SIFT score
