# Supplementary material for: Predicting variant deleteriousness in non-human species: applying the CADD approach in mouse
Source: BMC Bioinformatics. 2018 Oct 12;19:373. doi: 10.1186/s12859-018-2337-5 (PMC6186050; doi:10.1186/s12859-018-2337-5)
Supplement: Supplementary file 3 — Annotation Overview. Excel sheet containing all mouse annotation sub sets which were used to generate features for model training. (XLSX 15 kb) [file 12859_2018_2337_MOESM3_ESM.xlsx]

## Sheet: Sheet1
Table of features used in mCADD and all mCADD feature subsets. Green indicates availabilityof a feature,
red the lack of that feature. Features with a teal background are only available for transcribed-/coding regions.
Features which are encapsulated are also appearing as feature combinations with the 15 VEP consequences in the data sets
		mCADD(931)	mCADD(872)	mCADD(229)	mCADD(44)
Ref	factor					Reference allele
Alt	factor					Observed allele
isTv	bool					Is transversion?
Consequence	factor					VEP Consequence
GC	num					Percent GC in a window of +/- 75bp
CpG	num					Percent CpG in a window of +/- 75bp
verPhCons	num					Vertebrate PhastCons conservation score (excl. mouse)
verPhyloP	num					Vertebrate PhyloP score (excl. mouse)
gPhyloP	num					Glire PhyloP score (excl. mouse)
euaPhyloP	num					Euarchontoglire PhyloP score (excl. mouse)
plaPhyloP	num					Placental PhyloP score (excl. mouse)
gPhCons	num					Glire PhastCons score (excl. mouse)
euaPhCons	num					Euarchontoglire PhastCons score (excl. mouse)
plaPhCons	num					Placental PhastCons score (excl. mouse)
GerpS	num					Rejected Substitution' score defined by GERP++
GerpN	num					Neutral evolution score defined by GERP++
GerpRS	num					Gerp element score
GerpRSpval	num					Gerp element p-Value
dnaHelT	num					Predicted local DNA structure effect on dnaHelT
dnaMGW	num					Predicted local DNA structure effect on dnaMGW
dnaProT	num					Predicted local DNA structure effect on dnaProT
dnaRoll	num					Predicted local DNA structure effect on dnaRoll
mirSVR-Score	num					Predicted microRNA binding sites mirSVR-Score
mirSVR-E	num					Predicted microRNA binding sites mirSVR-E
mirSVR-Aln	int					Predicted microRNA binding sites mirSVR-Aln
targetScan	int					targetScan
1_TxnElon	num					Proportion of 9 cell types in 1_TxnElon (Transcription Elongation)
2_TxnWk	num					Proportion of 9 cell types in 2_TxnWk (Weakly Transcribed)
3_TxnTran	num					Proportion of 9 cell types in 3_TxnTran (Transcriptional Transition)
4_PoEnh	num					Proportion of 9 cell types in 4_PoEnh (Weak/Poised Enhancer)
5_ActProm	num					Proportion of 9 cell types in 5_ActProm (Active Promoter)
6_StrEnh	num					Proportion of 9 cell types in 6_StrEnh (Strong Enhancer)
7_ActProm	num					Proportion of 9 cell types in 7_ActProm (Active Promoter)
8_StrEnh	num					Proportion of 9 cell types in 8_StrEnh (Strong Enhancer)
9_StrEnh	num					Proportion of 9 cell types in 9_StrEnh (Weak/Poised Enhancer)
10_PoEnh	num					Proportion of 9 cell types in 10_PoEnh (Poised Promoter)
11_Repr	num					Proportion of 9 cell types in 11_Repr (Repressed)
12_Heterochr	num					Proportion of 9 cell types in 12_Heterochr (Heterochromatin)
13_Heterochr	num					Proportion of 9 cell types in 13_Heterochr (Heterochromatin)
14_Heterochr	num					Proportion of 9 cell types in 14_Heterochr (Heterochromatin)
15_Insulator	num					Proportion of 9 cell types in 15_Insulator (Insulator)
EncExp/Expression	num					Maximum ENCODE expression value
EncH3K27Ac/H3K27Ac	num					Maximum ENCODE H3K27 acetylation level
EncH3K4Me1/H3K4Me1	num					Maximum ENCODE H3K4 methylation level
EncH3K4Me3/H3K4Me3	num					Maximum ENCODE H3K4 trimethylation level
EncOCDNasePVal	num					p-Value (PHRED-scale) of Dnase evidence for open chromatin
EncOCDNaseSig/DNAseSig	num					Peak signal for Dnase evidence of open chromatin
tOverlapMotifs	int					Number of overlapping predicted TF motifs
motifDist	num					Reference minus alternate allele difference in nucleotide frequency within an predicted overlapping motif
motifECount	int					Total number of overlapping motifs
motifEHIPos	bool					Is the position considered highly informative for an overlapping motif by VEP
motifEScoreChng	num					VEP score change for the overlapping motif site
TFBS	int					Number of different overlapping ChIP transcription factor binding sites
TFBSPeaks	int					Number of overlapping ChIP transcription factor binding site
TFBSPeaksMax	int					Maximum value of overlapping ChIP transcription factor binding site peaks across cell types/tissue
minDistTSS	int					Distance to closest Transcribed Sequence Start (TSS)
minDistTSE	int					Distance to closest Transcribed Sequence End (TSE)
cDNApos	int					Base position from transcription start
relcDNApos	num					Relative position in transcript
CDSpos	int					Base position from coding start
relCDSpos	num					Relative position in coding sequence
protPos	int					Amino acid position from coding start
relProtPos	num					Relative position in protein codon
Domain	factor					Domain annotation inferred from VEP annotation (ncoils, tmhmm, sigp, lcompl, ndomain = "other named domain")
Dst2Splice	int					Distance to splice site in 20bp; positive: exonic, negative: intronic
Dst2SplType	factor					Closest splice site is ACCEPTOR or DONOR
oAA	factor					Amino acid of observed variant
nAA	factor					Reference amino acid
Grantham	int					Grantham score: oAA,nAA
SIFTcat	factor					SIFT category of change
SIFTval	num					SIFT score
