# Supplementary material for: Predicting variant deleteriousness in non-human species: applying the CADD approach in mouse
Source: BMC Bioinformatics. 2018 Oct 12;19:373. doi: 10.1186/s12859-018-2337-5 (PMC6186050; doi:10.1186/s12859-018-2337-5)
Supplement: Supplementary file 4 — Annotation Overview. Excel sheet containing all human annotation sub sets which were used to generate features for model training. (XLSX 15 kb) [file 12859_2018_2337_MOESM4_ESM.xlsx]

## Sheet: Sheet1
Table of features used in hCADD and all hCADD feature subsets. Green indicates availabilityof a feature,
red the lack of that feature. Features with a teal background are only available for transcribed-/coding regions.
Features which are encapsulated are also appearing as feature combinations with the 15 VEP consequences in the data sets
		hCADD(1000)	hCADD(872)	hCADD(229)	hCADD(44)
Ref	factor					Reference allele
Alt	factor					Observed allele
isTv	bool					Is transversion?
Consequence	factor					VEP Consequence
GC	num					Percent GC in a window of +/- 75bp
CpG	num					Percent CpG in a window of +/- 75bp
priPhCons	num					Primate PhastCons conservation score (excl. human)
mamPhCons	num					Mammalian PhastCons conservation score (excl. human)
verPhCons	num					Vertebrate PhastCons conservation score (excl. human) / (excl. mouse)
priPhyloP	num					Primate PhyloP score (excl. human)
mamPhyloP	num					Mammalian PhyloP score (excl. human)
verPhyloP	num					Vertebrate PhyloP score (excl. human) / (excl. mouse)
GerpS	num					Rejected Substitution' score defined by GERP++
GerpN	num					Neutral evolution score defined by GERP++
GerpRS	num					Gerp element score
GerpRSpval	num					Gerp element p-Value
bStatistic	int					Background selection score
mutIndex	num					Genome-wide mutability index
dnaHelT	num					Predicted local DNA structure effect on dnaHelT
dnaMGW	num					Predicted local DNA structure effect on dnaMGW
dnaProT	num					Predicted local DNA structure effect on dnaProT
dnaRoll	num					Predicted local DNA structure effect on dnaRoll
mirSVR-Score	num					Predicted microRNA binding sites mirSVR-Score
mirSVR-E	num					Predicted microRNA binding sites mirSVR-E
mirSVR-Aln	int					Predicted microRNA binding sites mirSVR-Aln
targetScan	int					targetScan
cHmmTssA	num					Proportion of 127 cell types in cHmmTssA state
cHmmTssAFlnk	num					Proportion of 127 cell types in cHmmTssAFlnk state
cHmmTxFlnk	num					Proportion of 127 cell types in cHmmTxFlnk state
cHmmTx	num					Proportion of 127 cell types in cHmmTx state
cHmmTxWk	num					Proportion of 127 cell types in cHmmTxWk state
cHmmEnhG	num					Proportion of 127 cell types in cHmmEnhG state
cHmmEnh	num					Proportion of 127 cell types in cHmmEnh state
cHmmZnfRpts	num					Proportion of 127 cell types in cHmmZnfRpts state
cHmmHet	num					Proportion of 127 cell types in cHmmHet state
cHmmTssBiv	num					Proportion of 127 cell types in cHmmTssBiv state
cHmmBivFlnk	num					Proportion of 127 cell types in cHmmBivFlnk state
cHmmEnhBiv	num					Proportion of 127 cell types in cHmmEnhBiv state
cHmmReprPC	num					Proportion of 127 cell types in cHmmReprPC state
cHmmReprPCWk	num					Proportion of 127 cell types in cHmmReprPCWk state
cHmmQuies	num					Proportion of 127 cell types in cHmmQuies state
EncExp/Expression	num					Maximum ENCODE expression value
EncH3K27Ac/H3K27Ac	num					Maximum ENCODE H3K27 acetylation level
EncH3K4Me1/H3K4Me1	num					Maximum ENCODE H3K4 methylation level
EncH3K4Me3/H3K4Me3	num					Maximum ENCODE H3K4 trimethylation level
EncNucleo	num					Maximum of ENCODE Nucelosome position track score
EncOCC	num					ENCODE open chromatin code
EncOCCombPVal	num					ENCODE combined p-Value (PHRED-scale) of Faire, Dnase, polII, CTCF, Myc evidence for open chromatin
EncOCDNasePVal	num					p-Value (PHRED-scale) of Dnase evidence for open chromatin
EncOCFairePVal	num					p-Value (PHRED-scale) of Faire evidence for open chromatin
EncOCpolIIPVal	num					p-Value (PHRED-scale) of polII evidence for open chromatin
EncOCctcfPVal	num					p-Value (PHRED-scale) of CTCF evidence for open chromatin
EncOCmycPVal	num					p-Value (PHRED-scale) of Myc evidence for open chromatin
EncOCDNaseSig/DNAseSig	num					Peak signal for Dnase evidence of open chromatin
EncOCFaireSig	num					Peak signal for Faire evidence of open chromatin
EncOCpolIISig	num					Peak signal for polII evidence of open chromatin
EncOCctcfSig	num					Peak signal for CTCF evidence of open chromatin
EncOCmycSig	num					Peak signal for Myc evidence of open chromatin
Segway	factor					Result of genomic segmentation algorithm
tOverlapMotifs	int					Number of overlapping predicted TF motifs
motifDist	num					Reference minus alternate allele difference in nucleotide frequency within an predicted overlapping motif
motifECount	int					Total number of overlapping motifs
motifEHIPos	bool					Is the position considered highly informative for an overlapping motif by VEP
motifEScoreChng	num					VEP score change for the overlapping motif site
TFBS	int					Number of different overlapping ChIP transcription factor binding sites
TFBSPeaks	int					Number of overlapping ChIP transcription factor binding site
TFBSPeaksMax	int					Maximum value of overlapping ChIP transcription factor binding site peaks across cell types/tissue
minDistTSS	int					Distance to closest Transcribed Sequence Start (TSS)
minDistTSE	int					Distance to closest Transcribed Sequence End (TSE)
cDNApos	int					Base position from transcription start
relcDNApos	num					Relative position in transcript
CDSpos	int					Base position from coding start
relCDSpos	num					Relative position in coding sequence
protPos	int					Amino acid position from coding start
relProtPos	num					Relative position in protein codon
Domain	factor					Domain annotation inferred from VEP annotation (ncoils, tmhmm, sigp, lcompl, ndomain = "other named domain")
Dst2Splice	int					Distance to splice site in 20bp; positive: exonic, negative: intronic
Dst2SplType	factor					Closest splice site is ACCEPTOR or DONOR
oAA	factor					Amino acid of observed variant
nAA	factor					Reference amino acid
Grantham	int					Grantham score: oAA,nAA
PolyPhenCat	factor					PolyPhen category of change
PolyPhenVal	num					PolyPhen score
SIFTcat	factor					SIFT category of change
SIFTval	num					SIFT score
